# Supplementary material for: Effect of Atomized Black Maca (Lepidium meyenii) Supplementation in the Cryopreservation of Alpaca (Vicugna pacos) Epididymal Spermatozoa
Source: Animals (Basel). 2023 Jun 21;13(13):2054. doi: 10.3390/ani13132054 (PMC10339992; doi:10.3390/ani13132054)
Supplement: Supplementary file 1 [file animals-13-02054-s001.zip]

Archive with 1 entries (1 files):
- animals-2424389-supplementary.pdf
